# Supplementary material for: Sugars and Organic Acids in 25 Strawberry Cultivars: Qualitative and Quantitative Evaluation
Source: Plants (Basel). 2023 Jun 7;12(12):2238. doi: 10.3390/plants12122238 (PMC10305725; doi:10.3390/plants12122238)
Supplement: Supplementary file 1 [file plants-12-02238-s001.zip]

Archive with 6 entries (6 files):
- Figure S6.tif
- Figure S1.tif
- Figure S2.tif
- Figure S3.tif
- Figure S4.tif
- Figure S5.tif
